# Supplementary material for: Pelvic artery embolization versus vaginal packing for controlling vaginal bleeding in locally advanced cervical cancer: a retrospective cohort study from a tertiary cancer center in Xinjiang, China
Source: Front Oncol. 2026 Jan 6;15:1711701. doi: 10.3389/fonc.2025.1711701 (PMC12820421; doi:10.3389/fonc.2025.1711701)
Supplement: Supplementary file 1 [file Table1.xlsx]

## Sheet: Sheet1
Patient_ID	Treatment	Age	FIGO_Stage	Tissue_Differentiation	Tumor_Location	Pathological_Type	Tumor_Diameter_cm	HPV_status	HB_pre_g/L	RBC_pre_10e12L	HCT_pre_pct	PLT_pre_10e9L	ALT_pre_UL	AST_pre_UL	TBil_pre_umolL	ALB_pre_gL	PT_pre_s	APTT_pre_s	TT_pre_s	FIB_pre_gL	INR_pre	Blood_Loss_ml	Transfusion	Urinary_System_Obstruction	HB_post_gL	RBC_post_10e12L	HCT_post_pct	PLT_post_10e9L	Hemostatic_Efficacy	Adverse_Reactions	Recurrence
P001	2	27	3	2	2	1	6.9	1	77	3.59	27	721	5.8	12	11.45	40.9	12.8	28	18.3	2.46	1.09	1	1	0	72	3.38	24.2	628	1	1,2,4	0
P002	2	47	3	2	2	1	6.2	1	73	3.02	25.2	671	22.1	28.3	8.18	35.94	12.6	25.9	18.1	5.01	1.07	1	0	1	65	2.68	21.7	551	1	2	0
P003	2	54	3	3	2	1	6.2	3	125	4.22	38.4	240	23.2	23.6	12.16	36.5	12.4	29.4	22.1	2.06	1.08	1	0	0	110	3.77	34.8	233	1	2,3	0
P004	2	47	3	2	1	1	6.1	1	87	3.35	27.5	229	11	24	10.1	40	13.1	27.6	15.4	3.75	1.14	0	0	1	87	3.4	28	293	1	0	1
P005	2	36	2	1	3	1	7.5	1	84	3.16	27.3	191	81.8	65.7	30.69	28.7	13.1	36	17.3	2.07	1.14	1	1	0	84	3.15	26.9	200	1	1,2	0
P006	2	29	3	2	3	1	6.9	3	74	2.97	24.4	335	6	10	10.5	31.8	12.3	36.7	19.8	2.43	1.07	0	1	0	89	3.33	27.4	356	1	0	0
P007	2	43	3	2	3	1	5.5	1	85	3.25	25.8	321	23	47	9.1	28	10.6	23.6	18.5	2.75	0.96	1	1	0	81	3.1	24.8	231	1	2	1
P008	2	49	3	2	1	1	7.5	1	114	4.08	36.5	241	13	20	9.5	32	10.8	19	18.6	2.17	0.97	1	1	0	101	3.65	32.6	185	1	1,3	1
P009	2	45	2	1	1	1	7	1	95	3.72	32.2	119	11	14	14.3	39	11.9	29.1	19.9	1.49	1.07	1	0	0	86	3.22	27.1	138	1	1,2	0
P010	2	43	3	3	1	1	7.7	1	106	3.69	32.1	104	15.6	22.9	9.94	34.44	12	28.4	16.3	2.53	1.02	1	0	0	93	3.23	28.2	54	1	2	0
P011	2	48	3	2	1	1	8.8	1	87	3.82	28.6	322	4.3	14.3	6.45	38.45	12.3	26	17.8	3.17	1.04	1	0	1	77	3.26	26.1	248	1	0	1
P012	2	24	1	3	2	2	6	1	70	2.51	20.8	120	9.8	11.1	12.2	24.64	13.5	29.8	16.8	4.14	1.16	1	1	1	78	2.77	23.2	151	1	2	0
P013	2	62	1	2	2	1	7.4	3	62	3.03	22.3	326	12.3	16.5	3.35	27.9	13.7	22.1	16.7	2.64	1.16	1	0	0	62	3.13	22.6	375	1	2	0
P014	2	67	3	2	1	1	6.7	1	70	2.52	20.6	408	20.1	32.6	3.83	28.19	11.4	22.6	17.7	3.85	0.96	0	0	0	68	2.42	20.2	451	1	1,2	0
P015	2	30	3	2	2	1	7.7	1	53	1.95	17	407	6.4	10.6	7.8	23.43	12.6	27.7	19.4	3.5	1.07	1	1	1	73	2.63	22.9	456	1	2	0
P016	2	45	2	3	1	1	8.7	1	66	2.59	22.2	390	14.2	14.7	8.06	24.82	13.1	24.9	18	2.69	1.12	1	1	1	80	3.04	26.5	431	1	2	1
P017	2	60	1	2	2	1	5.7	1	77	3.12	23.7	317	11.1	16.5	9.86	32.5	11.3	27.4	16.4	3.14	0.96	0	0	0	80	3.11	23.8	276	1	0	0
P018	2	36	2	3	1	1	7.1	1	81	3.51	28.4	393	9.2	17.5	3.91	23.54	12.7	27.6	13.7	3.87	1.08	0	0	0	80	3.37	27	423	2	2	0
P019	2	45	3	1	1	2	9	3	71	2.78	23.5	166	66.3	46	6.8	37.51	11.6	25.4	19.1	3.3	0.98	0	1	1	73	2.8	23.1	156	2	0	0
P020	2	37	3	2	3	1	7	1	71	2.83	23.2	176	10.6	11.2	20.4	30.73	14.7	28.9	15	3.66	1.29	0	1	1	68	2.65	21.9	147	2	2	0
P021	2	24	3	2	1	1	6.2	1	77	3.06	24.8	272	23	14	3.82	31.3	11.4	27.6	17.3	3.53	0.99	1	1	0	83	3.08	24.9	256	2	1,2	0
P022	2	49	2	2	3	1	8.3	1	72	2.78	24	318	19.3	17.3	8.65	36.15	15.8	26.4	17.5	2.92	1.36	1	0	0	73	2.82	23.6	316	2	2	0
P023	2	42	3	2	2	1	4.8	3	50	1.7	14.4	146	9	11	6.2	33.6	13.3	24.8	16.1	3.95	1.12	0	1	0	52	1.76	15.6	155	2	2	0
P024	2	52	2	2	1	1	4.5	2	61	2.05	18.3	294	7	7	12.4	26.4	13.2	25.2	17.8	4.06	1.15	1	1	0	47	1.52	13.5	273	2	2	0
P025	2	38	3	3	1	1	7.1	3	78	3.91	27.9	471	11	17	5.9	25	11.6	25.7	20.7	3.41	1.04	1	1	0	62	3.15	20.4	406	2	0	0
P026	2	48	3	2	3	1	6.5	1	67	2.94	23.6	168	13.3	16.7	10.2	35.02	11.9	21.5	16.9	3.75	1.01	1	0	0	54	2.35	19.2	125	2	3	0
P027	2	45	2	1	1	2	6.3	1	61	2.55	21.1	262	6.8	13.1	11.22	41.18	12.3	23.1	14.6	3.93	1.07	1	1	0	59	2.46	21	222	2	2	0
P028	2	45	1	3	2	2	5.6	1	53	1.94	16.5	193	13.1	17.8	10.91	24.77	13.5	25.4	13.1	1.28	1.15	1	1	1	68	2.29	21.2	116	2	2	0
P029	2	50	3	1	3	2	15.9	1	81	2.87	24.1	255	7.2	10.5	9.1	22.25	13.1	28.8	16.7	3.8	1.14	1	1	0	64	2.36	20.5	152	2	1,2	0
P030	2	43	1	2	3	1	6.1	1	59	2.21	18	59	42.7	135.4	13.3	21.82	13.8	34.2	35	1.16	1.2	1	1	0	65	2.41	19.7	64	2	1,4	0
P031	2	50	2	2	1	1	6.1	2	75	2.71	23.2	181	11	13	11.8	37.9	12.6	25.4	17	2.44	1.07	1	1	1	89	3.08	26.4	205	2	2	0
P032	2	45	3	2	1	1	5.2	2	76	2.51	24.1	238	10	15	3.82	36.6	11.1	25.3	15.3	4.11	0.97	1	1	1	76	2.54	24.7	267	2	1	0
P033	2	44	2	2	1	1	6.2	1	97	4.28	31.6	331	10.1	15.5	6.2	39.9	12.6	30.3	19.2	2.78	1.09	0	1	0	84	3.55	27.6	259	2	2	0
P034	2	47	2	1	2	1	5.3	1	83	4.05	29.7	243	17	28	9.5	43.6	12.4	24.5	20.2	2.56	1.08	0	0	0	73	3.25	25.2	173	2	2	0
P035	2	45	1	1	1	1	9.8	1	80	2.7	25.1	406	31.9	16.1	8.21	33.59	14.2	24.2	17.4	5.41	1.21	0	0	1	76	2.59	25.2	382	2	2	0
P036	2	51	2	2	1	1	4.4	1	78	3.5	27.9	345	17	17	5.6	35.8	13.5	24.1	16.8	3.02	1.15	0	0	0	85	3.67	29.3	297	2	1,2,4	0
P037	2	45	1	1	2	1	9.8	2	82	3.17	25.5	294	18.9	20.9	5.79	23.82	14.9	30.8	14.9	4.83	1.27	1	0	1	72	2.91	22.1	257	2	2	0
P038	2	31	3	2	1	1	4.1	3	74	2.71	24.3	345	9.2	13.5	9.35	38.56	11.6	24.3	15.9	3.11	0.98	1	0	0	78	2.88	25.4	348	2	2	0
P039	2	50	1	3	2	1	11.7	2	88	3.97	28	304	9.2	16.2	5.93	30.31	12	21	14.9	4.52	1.02	0	1	0	80	3.75	25.6	260	2	1	0
P040	2	47	2	3	1	1	4.9	3	111	4.41	36.8	231	92.6	60.2	10.64	36.1	10.6	26.7	19.8	1.87	0.92	0	0	0	99	4.03	32.3	299	2	0	0
P041	2	50	3	2	3	1	6.2	3	95	3.38	29.1	166	13.6	22.7	8.34	36.7	12	24.4	16.2	2.78	1.02	0	0	0	85	3.01	25.5	146	2	2	0
P042	2	40	2	2	1	1	4	2	75	2.59	24	125	18.7	18.8	2.97	34.46	12.4	21.7	15.8	2.42	1.05	1	1	0	85	2.81	26.6	134	1	1,4	1
P043	2	45	3	2	2	1	4	3	129	4.16	38.6	229	8.6	12.3	7.27	36.57	12	24.6	16.4	2.53	1.02	1	0	0	135	4.44	41.5	279	1	0	0
P044	2	70	3	3	1	1	5	3	137	4.61	43.4	207	13.8	17.5	9.74	37.1	11.4	25.6	17.6	2.79	0.96	0	0	0	136	4.21	38.5	194	3	2	0
P045	2	33	3	2	3	1	5.4	1	133	4.42	39.7	347	8	12.7	8.27	44.6	12.5	30.8	15.8	3.05	1.06	1	0	0	123	4.13	37.1	356	1	0	0
P046	2	48	3	3	1	1	7.6	1	86	3.42	30.6	454	9.3	15.1	7.66	35.41	13.6	31.4	16.7	4.3	1.16	1	0	0	94	3.62	32.7	459	1	0	1
P047	2	45	3	2	1	1	7.8	1	106	3.67	35.3	170	8.1	18	9.23	32.84	13	27.9	17.1	4.22	1.11	0	0	0	110	3.62	35.1	158	1	0	0
P048	2	71	2	2	1	1	3.2	1	120	3.9	35.7	313	26.1	17.8	7.75	34.3	12.7	24.1	16.9	3.23	1.08	0	0	0	116	3.75	34.1	363	3	2	0
P049	2	66	3	2	1	1	5.5	3	120	3.9	35.7	211	4.9	13.6	9.19	33.49	12.5	28.1	14.6	3.74	1.06	0	0	0	119	3.81	34.5	180	3	0	0
P050	2	51	2	2	2	1	5.2	2	131	4.24	38.1	250	8.6	11.6	4.39	36.8	11.6	26.9	15.1	3.43	0.98	0	0	0	131	4.27	38	226	1	1,4	0
P051	2	53	1	1	1	2	13.5	2	94	3.17	29.7	363	7.5	12.7	9.57	34	11.8	22.1	17.2	4.03	1	0	0	1	92	3.1	27.2	388	3	0	0
P052	2	49	1	1	1	1	6	1	124	4.34	36.2	231	8.1	17.7	6.98	34.5	11.2	27.8	18.1	2.67	0.95	0	0	0	130	4.7	41.2	256	3	2	0
P053	2	43	3	3	3	1	6.8	2	109	4.41	33.9	294	6.3	9.9	8.85	35.9	13	31.6	16.6	4.48	1.11	0	0	0	97	4.04	32.6	243	3	0	0
P054	2	43	3	2	1	1	5.3	1	118	3.72	34.9	369	22.5	22.3	2.91	36.3	11	25.6	17.3	3	0.93	1	0	0	102	3.37	32.1	373	3	0	0
P055	2	35	2	3	1	1	4.8	3	99	3.97	32.4	482	11.5	14.2	7.18	35.2	14.3	33.4	15.8	4.75	1.22	0	1	0	93	3.65	29.8	459	3	0	0
P056	2	44	1	2	2	1	5.8	1	121	4.13	37	226	14.9	20.9	5.87	39.02	12.4	29	19.2	3.74	1.05	0	0	0	116	3.78	32.4	160	2	1,4	0
P057	2	45	2	2	1	1	3.4	1	142	4.57	41.7	236	13.9	15.7	9.11	37.5	12.1	30	18.6	3.58	1.03	0	0	0	130	4.43	40.9	224	3	0	0
P058	2	51	3	3	1	1	7.6	3	89	3.66	29.4	239	2.8	8.9	13.17	30.08	11.9	25.2	16.2	5.39	1.01	0	0	0	88	3.47	28.3	312	3	0	0
P059	2	44	3	3	1	1	8.5	3	105	3.76	32.3	153	11.1	13	5.21	33.51	13.2	25.9	16.5	4.08	1.12	1	1	0	79	2.96	24.6	211	1	0	1
P060	2	64	3	2	1	1	5.2	3	131	4.6	41.8	271	32.9	21.8	9.26	39.48	11.1	27.4	18	3.3	0.94	0	0	0	118	4.11	36.9	154	2	2	0
P061	2	59	4	2	1	1	3.7	1	158	5.12	46.6	263	32.4	23.8	10.12	45.1	11.7	28.2	17.4	3.17	0.99	0	0	0	142	4.56	42.2	178	2	0	0
P062	2	59	3	1	2	1	6	1	124	4.52	39.8	302	11.1	16.2	6.07	41	12.5	29.7	16.3	4.15	1.06	1	0	1	126	4.43	41	299	2	2	0
P063	2	68	3	1	1	1	5	3	114	3.98	34.3	151	38.8	30.6	12.95	35.4	12.7	27.4	16.6	3.13	1.08	0	0	0	109	3.8	34.7	96	1	2	0
P064	2	52	3	2	1	1	4.3	1	100	3.58	31.6	280	35.2	24.2	2.32	27.2	13.2	30.4	16.1	3.43	1.12	1	0	0	98	3.55	32.4	275	2	2	0
P065	2	49	3	3	3	1	6	1	117	3.82	36.8	239	9.8	18	11	40.58	12.7	28.2	16.5	2.7	1.08	0	0	0	124	4.08	38.6	254	1	0	0
P066	2	67	3	3	1	1	4	1	79	3.55	28	314	21.2	29.7	8.99	33.4	12.8	27.1	16.1	3.18	1.09	0	0	0	90	3.95	31.3	37.9	2	0	0
P067	2	54	3	2	1	1	5.5	1	142	4.63	43.4	3.22	8.5	16.7	9.66	40.5	12.2	29.3	17.2	3.11	1.04	0	0	0	132	4.26	40.9	2.91	1	0	0
P068	2	45	3	2	1	1	3.7	1	125	4.11	38.7	133	4.4	14.8	13.32	43	12.2	30.3	16.9	3.17	1.04	0	0	0	114	3.77	33.7	246	3	2	0
P069	2	65	2	3	1	1	4	3	102	3.47	31.6	154	14.9	17.2	17.47	34.9	13	33.6	17.5	4.48	1.11	0	0	0	99	3.32	29.9	162	3	2	0
P070	2	40	2	2	3	1	7.4	3	99	4.7	33.8	102	15.9	12	2.8	39.05	12.7	28.9	18.5	3.16	1.08	0	0	0	107	4.81	36.9	65	2	2	0
P071	2	46	3	2	1	1	6.1	3	133	4.57	40.4	83	16.8	9.3	5.52	41.36	12.1	28.5	20.1	2.45	1.03	0	0	0	109	3.65	32.1	77	3	2	1
P072	2	61	3	2	3	1	4.5	1	112	3.64	33.7	102	11.6	16.5	6.94	39.4	11.8	28.4	18	3.5	1	0	0	0	107	3.67	33.5	113	3	0	0
P073	2	47	3	3	1	1	6.7	1	91	3.25	29.2	168	29.4	24.5	3.5	34.88	11.5	22.8	16.7	3.96	0.97	0	0	0	80	2.73	25.5	161	3	0	0
P074	2	41	3	2	3	1	7.3	1	80	2.68	24.3	582	52.1	27.4	3.84	35.8	13.2	29.1	17.3	3.72	1.12	1	1	1	82	2.73	25.1	452	1	2	0
P075	2	71	3	2	2	1	4.1	1	131	4.71	42.5	269	12.1	12.2	7.3	41.28	12.4	26.8	19.1	2.74	1.05	1	0	0	131	4.75	41.7	278	3	0	0
P076	2	45	3	2	1	1	7.5	1	103	3.36	31.8	314	11.1	13	9.2	38.02	12.7	25.6	16.2	2.34	1.08	0	0	0	120	4	37.3	312	2	2	0
P077	2	46	1	3	3	2	6.9	3	130	4.26	38.8	218	8.1	16.2	15.19	37.7	11.9	27.4	16.1	3.44	1.01	1	0	0	107	3.37	31.2	171	1	0	1
P078	2	41	3	2	3	1	10.3	3	89	3.89	29.2	198	17.1	15.1	6.68	39.76	11.7	24.6	16.7	3.76	0.99	1	0	1	81	3.61	26	164	1	0	0
P079	2	51	1	3	1	1	6.2	2	92	3.11	27.1	247	9.6	30.5	7.47	33.79	12.6	29.4	18.2	3.45	1.07	1	0	0	83	2.93	25.5	284	2	2	0
P080	2	41	3	3	1	1	7.2	3	124	4.08	37.5	253	147.2	68.4	8	39.77	12.5	23.8	19.4	3.02	1.06	1	0	0	130	4.22	39.2	270	1	0	0
P081	2	45	3	1	1	1	2.7	1	102	3.99	32.5	432	9.1	12	3.5	45.6	12.5	27	15.3	2.66	1.04	0	0	0	111	4.23	35	444	1	0	0
P082	2	49	3	2	3	1	7.3	3	99	3.41	30.6	146	6.9	9.4	8.62	38.3	12.3	23.2	13.5	3.84	1.04	1	0	0	109	3.66	32.3	177	2	0	0
P083	2	45	3	2	1	1	4.3	2	100	3.29	30.4	268	10.5	13.7	7.54	34.2	12.4	29.1	16.8	4.03	1.05	0	0	0	94	3.16	29.5	279	2	0	0
P084	2	72	3	2	3	1	4.5	1	79	3.62	27.3	265	8.1	14.3	7.57	34.9	13.8	30.2	18.4	2.92	1.18	1	0	0	89	3.89	30.5	351	2	0	0
P085	2	45	3	1	1	1	6.3	2	77	2.57	24.5	321	4.8	10.1	5.2	35.7	11.1	27.9	14.8	3.79	0.94	0	0	0	73	2.37	22.7	288	3	2	0
P086	2	46	3	2	2	1	5.1	2	106	4.19	33.6	554	7.7	14.8	3.13	32.3	11.7	23.1	16.8	2.92	0.99	0	1	1	100	4.03	32.8	560	3	0	0
P087	2	70	2	2	1	1	3.6	3	137	4.91	41.6	234	15.6	14.1	7.37	35.34	12.3	28.7	19.5	3.84	1.04	0	0	0	129	4.51	38.3	140	3	1,4	0
P088	2	66	3	3	3	1	6	1	131	4.73	41.1	303	10.4	11	9.85	38.36	11.2	24.8	15.3	2.74	0.95	0	0	0	126	4.47	38.2	300	3	0	0
P089	2	43	3	2	1	2	6.2	2	129	4.01	37.9	206	16.1	15.1	13.5	41.96	11.4	26.8	18.1	2.44	0.96	1	0	0	117	3.64	33.8	186	1	0	0
P090	2	34	1	3	3	1	8.8	1	118	4.28	36.6	330	34.7	19.3	6.25	35.69	11.9	25	14.3	5.12	1.01	1	0	0	102	3.76	31.8	340	1	2	0
P091	2	44	3	2	3	1	8.8	1	110	3.96	34.7	212	4.3	9.4	9.94	37.43	13.2	28.3	16.9	2.74	1.12	0	0	0	108	3.63	32.7	206	3	1,4	0
P092	2	73	1	2	2	1	5.4	1	70	2.92	23.9	373	8.7	9.9	2.36	31.43	13.3	34.6	32.5	3.9	1.13	0	0	1	79	3.11	25.2	221	3	0	0
P093	2	37	2	2	2	1	2	1	130	4.23	39.1	418	35.7	24.2	3.74	37.7	11.5	26.9	17.2	1.97	0.97	0	0	0	128	4.12	36.9	398	2	2	0
P094	2	60	2	2	1	1	2.3	1	136	4.93	41.1	255	14.5	14.6	15.21	38.38	11.7	26.2	15.5	4.4	0.99	0	0	0	138	4.99	41.7	356	2	0	0
P095	2	52	3	2	1	1	5.7	2	67	2.72	21.9	253	7.4	16	5.52	38	11.5	20.4	13.5	3.37	0.97	1	1	0	88	3.35	27.8	220	1	0	0
P096	2	43	3	2	3	1	11	1	102	3.94	31.8	580	5.8	10.6	9.32	37.9	12.5	24.8	14.7	4.47	1.06	0	0	1	85	3.4	27.5	437	3	2	1
P097	2	39	3	3	2	1	7.1	1	84	3.19	26.9	684	15.9	9.3	4.69	35.2	12.3	23.2	19.5	3.84	1.04	0	1	0	75	2.96	23.9	591	1	0	0
P098	2	37	3	2	3	1	5.5	2	79	3.34	25.7	327	7.6	14.5	10.58	39.8	12.4	25.1	17.4	2.56	1.05	1	0	1	71	3.01	22.8	305	1	2	0
P099	2	57	3	1	1	2	3.2	2	77	2.73	24.4	375	6	16.1	3.01	35.1	11.7	25.9	17.7	3.32	0.99	1	1	1	72	2.68	23.4	480	1	2	0
P100	2	55	3	2	2	1	4.1	1	115	3.7	34.2	156	39.9	23.6	8.02	41.17	11.5	24.8	16.2	3.25	0.97	0	0	0	114	3.68	34	164	3	0	0
P101	2	64	3	1	1	1	5.6	3	117	3.76	34.2	116	9.4	12.8	6.85	36	11.9	25.9	21.8	3.08	1.01	0	0	0	99	3.01	30.2	224	1	3	1
P102	2	44	3	2	3	1	6.5	3	121	4.34	35.1	330	11	16.3	9.8	38.7	12.2	25.9	16.3	2.76	1.03	0	0	0	117	4.22	34.4	313	2	0	0
P103	2	48	3	3	1	1	5.7	3	88	3.65	29.4	253	17.2	9.8	5.66	35.8	11.3	24.3	16.8	3.3	0.96	1	0	0	79	3.11	25.2	221	2	2	0
P104	2	53	3	3	1	1	7	1	133	4.45	40.9	385	10.3	13.8	5.6	37.48	12.9	30.9	20.5	3.88	1.1	0	0	0	126	4.4	38.7	347	1	1,4	0
P105	2	54	3	2	3	1	7.1	1	111	4	34.3	496	11.2	17.3	6.4	38.6	11.3	25.1	17.1	4.17	0.96	0	0	0	103	3.72	31.4	399	2	0	0
P106	2	59	3	2	1	2	7.5	3	95	3.93	32.7	288	24.3	28.3	2.72	37.7	13	25.4	16.1	3.85	1.1	0	0	0	99	4.31	35.2	514	2	2	0
P107	2	50	3	3	2	1	7.8	3	97	2.99	29.9	353	13.7	13.6	2.49	32.4	12.7	25.5	17	3.3	1.08	0	0	0	102	3.3	30.9	419	1	0	0
P108	2	47	3	2	2	1	3.9	3	111	3.69	32.5	163	21.9	15.7	6.09	38.1	11.5	24	18.4	3.19	0.97	0	0	0	113	3.64	33.4	155	1	2	0
P109	2	45	1	3	1	2	7.1	2	82	2.78	24.1	239	7.3	19.3	3.16	30.23	13.9	23.8	16.6	4.41	1.18	1	1	0	62	2.22	20.5	332	1	0	1
P110	2	58	1	2	2	1	3.3	1	93	3.36	27.7	124	13.7	12.6	3.97	36.44	12.5	24	14.1	3.14	1.06	0	0	0	92	3.31	27.1	101	1	2,3	0
P111	2	52	3	2	1	1	6.1	1	74	3.63	24.5	548	16	15	5.4	40	11.9	23.9	16.8	3.41	1.01	1	1	1	64	3.12	20.9	508	1	0	1
P112	2	33	1	2	2	1	7.7	1	100	4.3	33.8	336	8.2	13.8	2.1	37.2	12.4	24.5	19.6	2.69	1.05	1	1	1	89	4.01	29.8	385	3	0	0
P113	2	51	3	3	1	1	4.5	1	108	3.53	31.2	77	25.3	18.2	29.83	37.32	11.8	25.9	18.6	3.43	1	0	0	0	98	3.2	28.2	161	1	0	0
P114	2	48	3	2	2	2	5	1	79	2.96	25.6	101	8.7	11.6	9	35.9	12.5	27.8	16.6	2.61	1.06	0	1	0	72	2.68	22.1	128	3	0	0
P115	2	47	3	2	1	2	4.7	3	107	5.56	35.3	108	65.7	30	4.29	36.7	12.2	27.5	16.4	3.25	1.03	0	0	0	106	5.38	34.5	114	3	2	0
P116	2	52	3	3	1	1	6.7	3	89	3.66	28.9	453	48.2	27.2	6.1	32.7	13.1	26.4	16.2	4.54	1.11	0	1	0	74	3.03	23	423	1	2,3	0
P117	2	41	3	2	3	1	6	3	80	3.23	25.5	572	36.9	28.4	5.57	34.69	11.9	24.2	15	4.41	1.01	1	0	0	83	3.45	26	638	1	0	0
P118	2	50	3	1	1	2	5.9	1	83	3.77	28.4	304	6.7	11.1	8.1	39.4	12.5	26.7	16.6	3.77	1.06	0	1	0	72	3.63	25.4	347	1	3	0
P119	2	47	3	3	1	1	6.7	3	107	2.92	32.1	130	4.8	13.3	6.01	40.77	11.1	27.4	17.3	3.03	0.94	0	0	0	98	2.7	29.8	154	1	2	0
P120	2	30	3	2	1	1	7.1	1	94	3.93	30.4	157	9.7	15.7	1.7	38.51	12.6	26.4	13.5	3.43	1.07	1	0	0	88	3.64	27.8	157	1	0	0
P121	2	52	3	2	3	1	9.4	1	72	2.38	21.8	255	17	21.9	3.69	36.23	12.5	27.1	16.8	2.98	1.06	1	1	1	70	2.33	21.1	221	1	2	0
P122	2	62	1	3	2	1	6.2	1	73	2.65	22.8	300	22.8	39.8	7.01	33.84	12.7	22.5	14.1	2.91	1.08	1	1	0	67	2.23	20.3	192	1	0	0
P123	2	29	3	2	1	2	6.4	1	85	3.77	27.2	188	10.2	11.5	6.46	34.1	12.8	27	15.7	4.41	1.09	1	1	0	77	3.46	25.2	184	2	2	0
P124	2	46	1	2	2	1	9.8	2	82	3.17	25.5	294	18.9	20.9	4.79	23.82	14.9	30.8	14.9	3.83	1.27	1	0	1	72	2.91	22.1	257	3	3	0
P125	2	46	3	2	1	1	5.9	1	87	3.47	27.6	168	8.8	18.7	3.76	34.5	11.7	24.7	15.6	2.53	0.99	0	1	0	77	2.98	23.8	70	1	0	0
P126	2	59	1	2	3	1	7.1	1	113	3.79	32.8	266	6.5	12.2	8.1	41.4	12.5	27.7	15.9	3.02	1.06	1	0	1	87	3	26	215	3	2	0
P127	2	57	3	1	2	1	2.4	3	112	3.6	32.2	140	20.1	18.6	6.01	41.23	10.6	24.5	16.8	3.09	0.9	0	0	1	108	3.48	31.5	176	1	0	0
P128	2	69	1	3	3	1	4.8	1	102	4.1	32.8	260	12	17.5	5.6	35.36	11.9	27.6	14.6	4.06	1.01	0	0	0	88	3.7	28.2	290	2	2	0
P129	2	48	3	2	2	1	4.5	1	78	2.74	25	315	23.8	22.7	2.7	32.2	13.9	24.6	15.9	3.06	1.18	0	0	0	80	2.73	25.4	319	3	0	0
P130	2	53	3	3	3	2	10.4	3	51	2.36	17.2	475	10.1	16.8	7.26	31.5	12	23.1	17.8	3.35	1.02	1	1	1	65	2.83	21.5	399	2	2	0
P131	2	45	3	2	1	1	4.6	1	101	3.43	30.4	105	9.4	13.8	7.1	36.2	12.7	27.1	16.8	2.76	1.08	0	0	0	98	3.26	31.1	98	2	2	0
P132	2	36	3	2	3	1	5.4	1	85	3.7	28.2	426	17.1	13.7	3.5	39.5	11.8	23.9	17.5	3.25	1	1	1	0	80	3.42	25.3	473	1	0	0
P133	2	54	3	1	3	1	6.8	2	112	3.78	37.2	348	12.3	17.4	12	37.8	12.3	24.2	13.9	3.22	1.04	1	0	1	108	3.63	35.6	371	3	2	0
P134	2	45	3	1	3	1	5.4	3	115	4.07	37.6	170	23.2	17	7.92	36.98	12.8	27.9	16.2	3.27	1.09	1	0	0	110	3.9	35.5	194	2	0	0
P135	2	58	3	2	3	1	7	1	83	3.72	29.3	302	10.7	19.6	4.8	38.4	12.1	25.4	14.3	2.84	1.03	0	0	0	91	4.04	31.8	326	1	2	0
P136	1	72	3	3	1	2	4.8	2	96	3.1	28.5	244	20.1	25	4.17	30	13	25	16.6	4.03	1.11	0	0	0	94	3	27.8	244	3	2	0
P137	1	40	3	3	1	1	4.6	2	93	4.18	31.7	175	13.1	11.3	3.34	35.58	12	26.8	17.3	2.74	1.02	0	0	0	93	4.28	30.7	190	3	1,4	0
P138	1	51	3	3	3	1	6	2	115	3.77	34.6	200	24.8	17.6	8.26	37.9	11.4	28.3	16.7	4.09	0.96	0	0	0	103	3.3	30.8	165	3	2	0
P139	1	39	3	3	3	1	7.1	2	100	3.48	30.8	383	10.2	5.8	7.42	37.14	12.2	29.7	16.9	3.84	1.04	0	0	0	93	3.42	29.3	337	3	2	0
P140	1	36	3	2	3	1	5.5	2	79	3.34	25.7	327	7.6	14.5	10.58	39.8	12.4	25.1	17.4	2.56	1.05	1	0	1	71	3.01	22.8	305	3	2	0
P141	1	57	1	3	1	1	7.8	2	82	3.15	25.2	426	37.8	36.8	5.22	31.32	12.3	23.6	17.2	3.43	1.04	0	1	1	81	3.03	24.4	456	3	2,3	0
P142	1	44	3	3	1	1	6.6	3	77	3.48	25.3	266	8.1	12.5	7.6	36.61	13	25.2	15.4	3.85	1.1	0	0	0	75	3.31	24.3	277	3	4	0
P143	1	40	3	2	2	1	7.5	1	84	3.98	28.2	426	10.5	15.6	5.2	39.2	12.7	22.3	15.7	2.85	1.08	1	1	0	87	3.97	26.6	426	3	0	0
P144	1	68	3	2	1	1	5	1	75	2.73	23.1	235	17.9	22.5	10.91	32.76	12.5	27.8	15.6	2.61	1.06	0	1	0	71	2.57	21.7	227	3	2,3	0
P145	1	45	3	3	1	1	5.8	2	57	2.83	19.8	274	9.4	11.4	4.46	40.34	12.6	22.3	13.5	3.12	1.07	0	1	0	75	3.25	25.6	294	3	2	0
P146	1	52	1	2	1	1	7.1	1	114	3.82	33.4	246	5.6	12.7	6.35	41.05	11.9	27.7	15.5	3.95	1.01	0	0	1	113	3.79	32.8	266	3	2	0
P147	1	45	3	3	1	1	5.8	1	70	2.67	23.6	145	7.6	11.2	10.69	36.55	11.9	27.9	15.1	2.91	1.01	0	0	0	74	2.83	23.5	194	3	0	0
P148	1	36	3	2	1	1	5.4	1	74	3.17	26.3	465	11.6	15.7	5.67	38.85	11.8	23.9	15.5	3.25	1	0	0	0	78	3.31	27.1	508	3	2,3	0
P149	1	66	3	2	1	1	4.3	3	112	4.24	36.2	314	12.4	19	6.93	36.73	12.3	27.9	16.2	2.99	1.04	1	0	0	102	3.55	29.6	265	3	2	0
P150	1	30	3	2	3	1	4.8	2	109	3.53	32.6	239	13	16	8.26	37	11.7	22.7	16.2	4.16	0.99	0	0	0	107	3.56	32.9	325	3	1,2,4	0
P151	1	52	3	3	3	1	7	2	87	3.25	27.7	226	15	9.8	5.99	31.7	12.3	27.3	16.9	2.56	1.04	1	0	0	70	2.54	21.3	220	3	2	0
P152	1	57	3	3	1	2	3.6	3	69	3.2	24	348	7.8	12.7	7.71	35.69	10.5	23.6	15.3	3.3	0.89	1	0	0	67	3.16	24	350	3	2	0
P153	1	30	3	2	3	1	7.1	2	68	2.82	22.8	266	7.2	17.1	5.07	34.76	10.9	25.7	15.6	2.94	0.92	1	1	1	75	3.1	25	292	3	4	0
P154	1	22	3	2	3	1	6.8	1	97	3.55	31.6	199	18.4	23.2	3.9	34.2	13.2	30.3	16.2	3.44	1.12	0	0	1	89	3.17	27.7	176	3	0	0
P155	1	53	1	3	2	1	8.7	1	98	3.78	31.1	332	3.7	14.4	4.98	34.3	12.7	27.1	16.2	5.89	1.08	1	0	0	95	3.61	29.8	319	3	3	0
P156	1	27	3	1	3	1	8.9	1	78	3.02	25.2	140	10.3	11.5	2.93	34.5	12.6	26.7	16.2	3.2	1.07	1	0	0	82	3.24	26.6	165	3	2	0
P157	1	48	3	3	1	2	10.2	1	59	3.14	19.3	459	16.7	18.9	11.74	31.1	12.6	25.1	17.2	4.2	1.07	1	1	1	84	3.8	26.4	489	3	2	0
P158	1	52	3	2	2	1	3.3	2	111	3.98	34	453	12.2	25.7	6.78	37.6	11.9	26	15.3	3.59	1.01	1	0	0	104	3.77	32	441	3	1	0
P159	1	42	2	2	1	2	5.9	3	79	3.78	28.4	405	7.2	15.1	12.4	40.1	11.4	24.8	19.1	2.4	0.96	1	0	0	91	4.35	34.2	444	3	0	0
P160	1	46	3	2	2	1	6.1	1	70	3.26	22.3	438	5.5	13.1	6.5	38.96	12.8	24.6	17	4.74	1.08	1	1	0	71	3.39	24.3	429	3	0	0
P161	1	49	3	2	1	1	8.3	3	78	2.71	25.6	573	3.6	8.3	11.7	32.8	11.8	23.4	16.4	4.07	1	1	1	0	78	2.76	26.4	579	3	2	0
P162	1	61	3	3	2	2	5.2	2	94	4.12	32.6	203	25.2	20.9	7.98	29.92	14.2	27.3	18.4	4.62	1.23	1	0	1	83	3.62	30	217	3	3	0
P163	1	37	3	2	2	1	8.1	2	62	2.16	20	310	32	21.6	9.12	37.51	12.3	22.6	17.6	3.17	1.05	0	1	0	87	2.95	27.2	362	3	0	0
P164	1	44	3	3	1	1	7.3	1	59	2.13	19	217	30.5	24.6	7.22	34.24	12.2	24.9	15.9	4.47	1.04	1	1	1	65	2.43	21.7	288	3	0	0
P165	1	30	3	1	1	2	6.7	1	127	4.42	39.7	321	15.4	16.4	15.86	39.83	11	27.2	17.4	2	0.93	1	0	0	134	4.53	40.3	268	3	0	0
P166	1	52	3	2	2	1	5.6	1	90	3.13	26.1	210	13.1	16	9.8	32.67	11.8	23.8	17.6	3.81	1	1	0	1	79	2.78	23.6	188	3	2,3	0
P167	1	52	3	2	1	1	6.3	1	136	4.89	40.8	326	28	20.4	6.6	38.3	12.3	27	16.6	3.96	1.05	1	0	0	117	4.24	35	291	3	0	0
P168	1	51	3	1	1	2	6.3	3	106	3.61	31.7	173	20.8	23	9.83	32.69	11.9	24	16.7	3.96	1.01	1	0	0	113	3.74	32.9	170	3	0	0
P169	1	48	3	2	1	1	5.5	1	103	3.24	31.1	232	9.7	11.8	23.6	41.6	12.2	24.2	17	2.98	1.04	0	0	0	110	3.41	32.1	291	3	2	0
P170	1	38	3	3	2	1	6.2	2	80	2.77	23.8	291	3.9	15.7	10.8	32.8	11.7	23.5	17	2.73	0.99	1	0	0	70	2.44	20.7	260	3	1,4	0
P171	1	53	3	2	2	1	10	1	65	3.29	22.8	433	10.9	15.2	9.86	30.19	11.7	24.5	17.5	3.6	0.99	1	1	0	68	3.28	22.8	418	3	0	0
P172	1	40	3	2	1	1	5.8	3	97	3.46	31.6	272	14.7	11.7	6.04	34.2	11.8	26.5	17.6	3.38	1	1	0	0	93	3.29	29.1	257	3	4	0
P173	1	47	3	3	3	1	6.5	1	102	3.63	32.3	214	26.5	23.3	8.8	35.39	12.2	25.4	19	4.57	1.04	0	0	0	99	3.69	32.6	267	3	2	0
P174	1	35	3	2	2	1	8.1	1	78	3.52	25.7	444	5	10.1	7.6	33.8	13.3	25.6	16.3	4.4	1.14	0	1	1	78	3.52	26	442	3	0	0
P175	1	43	3	2	2	1	8.4	3	94	3.33	29.2	436	12.5	25.9	6.4	31.1	11.8	24.8	18.7	5.8	1	0	0	1	98	3.66	32.1	510	3	2	0
P176	1	40	3	3	1	1	6.6	3	95	3.26	29.4	367	8.3	16.2	9.6	27.54	11.9	29.9	17	3.97	1.01	1	0	0	102	3.48	30.1	328	3	2	0
P177	1	57	3	2	3	1	6.7	1	64	2.78	21.1	612	7.3	9.5	5.5	32.6	11.3	20.5	17.6	3.02	0.95	1	1	0	80	3.35	25.3	549	3	0	0
P178	1	48	3	2	1	1	6.5	3	73	2.89	23.5	417	36.6	51.8	5.1	23	13.1	27.4	16.7	6.52	1.12	1	0	1	70	2.74	22.2	377	3	0	0
P179	1	52	3	3	3	1	5.2	1	96	3.35	28.9	243	4.7	14.3	4.2	31.52	12.3	25.3	17.5	2.82	1.05	1	0	0	103	3.56	31.2	273	3	2	0
P180	1	52	2	2	1	1	5.4	1	118	3.9	33.2	253	11	19	8.6	36.5	12.4	23.9	17.2	3.06	1.05	0	0	1	114	3.9	33.5	203	3	2	0
P181	1	49	3	2	3	1	6.5	1	74	2.8	25.1	180	9.2	16.3	9.63	27.3	12.8	21	16.2	2.67	1.09	0	1	0	65	2.32	22.1	135	3	2	0
P182	1	48	3	3	3	1	8	1	64	3.07	21.5	292	66	77	11.4	26.8	15	35	19.9	5.95	1.29	1	1	0	80	3.24	24.2	280	3	0	0
P183	1	45	2	1	3	2	6.7	3	105	4.93	35.9	301	13.5	12.1	7.12	35.4	12.2	22.8	18.2	2.3	1.06	0	0	0	95	4.41	32.5	297	3	0	0
P184	1	49	3	2	3	1	5.6	1	101	3.47	31.1	195	11.7	15.1	10.08	37.3	12.1	24.8	17.8	3.95	1.04	0	0	0	95	3.25	29.2	181	3	2	0
P185	1	34	3	2	1	1	7.2	1	79	3.07	24.7	234	10.8	12.2	5.52	37.3	12.1	22.5	19.3	2.2	1.05	0	0	0	74	2.85	23.6	253	3	4	0
P186	1	39	3	2	1	1	7.9	3	63	2.58	20.9	433	5	11	4.6	24.84	16.1	25.6	18.5	3.2	1.39	0	1	0	55	2.21	18.1	308	3	0	0
P187	1	49	2	1	1	1	6.2	3	89	2.94	28.7	297	27	18	6.1	42	12.7	26.7	16.1	3.32	1.1	1	0	0	141	4.98	44.5	328	3	0	0
P188	1	51	3	1	2	1	6.7	1	90	3.08	27	110	13	19	13.3	29.7	13.8	29.9	17.2	3.14	1.2	1	0	1	102	3.52	31.2	153	3	2	0
P189	1	50	2	3	1	1	7.4	2	73	2.9	24.3	229	11.7	17.3	7.4	31.16	13.7	32.7	19.4	3.76	1.17	0	1	0	86	3.38	29.7	225	3	0	0
P190	1	48	3	2	1	1	7.5	3	110	3.45	32	201	11.7	19.2	5.61	33.28	11.9	28.8	17.8	3.34	1.01	0	0	0	104	3.2	30.1	206	3	3	0
P191	1	54	3	2	2	1	4.2	1	95	4.69	34.6	301	13	15	9.2	36.3	13.4	33.6	16.9	2.4	1.14	0	0	0	91	4.41	32.8	298	3	0	0
P192	1	44	2	2	1	1	6.2	1	112	4	33.3	111	6	9.8	10.07	38.2	12.3	26.3	15.6	1.58	1.07	0	1	0	66	2.34	19.7	246	3	0	0
P193	1	47	3	2	1	1	5.3	3	118	4.08	34.3	214	15	19.1	9.2	35.2	12	23.6	18.2	3.29	1.04	0	0	0	112	3.6	31.4	243	3	0	0
P194	1	54	3	2	1	1	6.4	3	89	2.57	28.9	148	18.6	19.3	7.92	35.44	12.4	29	18.9	2.62	1.07	1	0	0	89	2.51	27.2	150	3	2	0
P195	1	32	3	1	1	1	6.8	3	77	3.15	25.6	280	5	13	6.7	32.4	12.9	33.4	17.5	4.13	1.12	0	1	1	71	2.93	24	451	3	0	0
P196	1	45	3	1	3	1	6.4	3	78	3.09	25.8	327	9.5	14.1	10.56	34.74	12.2	28.3	16.8	3.19	1.05	0	0	1	77	2.97	24.9	339	3	0	0
P197	1	45	3	2	2	1	7.8	3	68	2.46	21.5	469	9.1	11.7	4.24	34.3	13.5	23.1	18.4	1.83	1.17	0	1	1	79	2.88	25	437	3	2	0
P198	1	38	4	3	1	2	6.2	2	73	2.48	23	313	15.8	15.8	7.5	33.3	11.7	29.8	17.8	6.9	1.01	1	1	0	69	2.33	21.5	255	1	0	1
P199	1	43	2	2	2	2	4.3	3	86	3.82	27.6	245	11	8	8.65	41.2	11.8	22.5	24.6	2.21	1.03	1	1	0	87	3.84	28.1	232	3	2	0
P200	1	50	3	2	1	1	7.2	3	110	3.41	31.7	159	10.4	16.1	12.3	39	12	29.6	16.5	3.1	1.04	1	0	0	113	3.6	33.6	161	3	0	0
P201	1	54	2	2	1	1	5.6	1	64	2.09	19	207	12	18	11.6	36	11	25.2	23	1.81	0.95	1	1	0	81	2.61	23.2	206	3	2	0
P202	1	38	4	2	1	1	4	1	125	4.1	35.7	283	20.1	20.1	10.9	40.9	12.5	24.7	19.8	2.01	1.09	0	0	0	117	3.85	34	240	3	2,3	0
P203	1	64	2	2	1	1	3.8	1	103	3.96	32.1	143	20.4	25.4	22.7	25.5	12.8	24.5	21.5	2.43	1.1	0	0	0	84	3.35	26.2	144	3	0	0
P204	1	37	3	2	2	1	6.4	1	65	3.4	23	344	9	16	17.6	40.7	11.9	24.5	20.3	2.45	1.03	1	1	0	85	4.11	28.3	361	3	0	0
P205	1	38	2	3	1	1	8.9	3	76	3.51	25.6	201	19	27.9	7.9	27.3	11.6	31.4	18.7	2.74	1.04	1	0	0	90	4.09	32.4	232	3	0	0
P206	1	40	2	3	1	2	5	3	107	4.75	35	346	13.8	17.5	12.6	39.1	11.9	23	20.6	2.66	1.07	0	0	0	104	4.69	32.8	350	3	0	1
P207	1	47	2	2	2	2	6.3	1	63	3.51	24.5	287	12.6	15.9	4.6	33.7	11.4	22.7	19.1	2.94	1.03	1	1	0	79	3.77	26.7	340	3	4	0
P208	1	32	2	2	3	1	5.4	3	90	3.2	27.4	224	23	25	11.1	36	12.5	26.7	17.2	2.99	1.12	1	0	0	80	2.9	25.1	175	3	2	0
P209	1	43	3	2	1	1	6.8	3	78	3.15	23.9	213	43.9	41.1	12.9	27.1	10.6	19.4	22	3.41	0.96	0	0	0	84	3.43	26.2	249	3	0	0
P210	1	51	2	2	2	1	4	1	122	4.13	35.1	291	8.8	10.6	6.66	37.3	11.9	20.7	18.5	3.05	1.01	1	0	0	123	4.16	35.4	384	3	4	0
P211	1	75	1	2	3	1	8.7	3	68	2.43	20.8	227	8.2	13.9	7.18	27.46	12.6	26.1	16.9	3.3	1.07	0	1	0	88	2.94	27	197	3	0	0
P212	1	37	1	3	3	1	7.3	1	70	2.98	22.4	303	18.2	24.5	4.54	41.27	13.1	29.9	20.2	2.15	1.11	1	1	1	77	3.07	23.7	256	3	3	0
P213	1	52	3	3	1	2	5.1	3	82	2.65	25.9	281	21.7	25.9	2.8	38.9	13.2	25.1	16.9	3.17	1.12	1	0	0	58	1.86	17.9	224	3	2	1
P214	1	59	1	3	2	1	3.8	1	69	2.38	21.9	117	15.1	31.1	5.25	32.37	12.3	28.1	16.3	1.88	1.04	0	1	0	79	2.74	24.6	132	3	2,4	0
P215	1	30	3	2	3	1	7.1	1	66	2.14	21	63	32	35	5.18	42.7	12	22.1	17.6	2.54	1.02	0	0	0	70	2.17	21.8	125	3	0	0
P216	1	66	3	1	2	2	7	2	80	2.72	24	231	4.1	10.8	6.11	29.5	12.5	22.8	15.7	5.87	1.06	0	0	0	81	2.82	24.7	242	3	0	0
P217	1	51	2	1	3	1	6.8	1	115	3.53	33.4	338	17.1	20.2	10.9	38.16	11.8	26.3	15.6	3.19	1	1	0	0	110	3.44	31.9	313	3	0	0
P218	1	48	3	3	1	1	7.7	1	83	3.13	27.3	376	34.6	18.3	2.71	26.32	11.8	26.2	15.6	2.94	1	0	0	0	82	3.12	26.4	400	3	2	0
P219	1	52	3	1	2	1	7.7	1	64	3.12	20.9	508	17.1	14	6.13	35.47	12.2	23.7	13.4	2.76	1.03	0	0	1	82	3.64	26.3	445	3	0	0
P220	1	32	1	2	2	1	8	1	89	4.01	29.8	385	8	12.1	6.73	38.06	12.4	24.5	15.9	2.69	1.05	1	1	1	100	4.3	33.8	336	3	0	0
P221	1	42	3	2	1	1	6.7	1	111	4	34.5	386	12.1	15	5.44	38.87	12	26.8	14.8	2.91	1.02	1	0	0	104	3.62	30.8	362	3	4	0
P222	1	54	3	1	1	1	6.8	1	112	3.78	37.2	348	12.3	17.4	12	37.8	12.3	24.2	13.9	3.61	1.04	0	0	1	115	3.8	34.3	359	3	0	0
P223	1	48	1	2	1	1	8.6	1	96	3.72	32.2	474	13.1	26.5	4.03	34.64	13.8	28.8	15.5	3.09	1.18	0	0	1	83	3.33	28.3	505	3	0	0
P224	1	66	3	2	1	1	6.8	1	66	2.27	20.1	335	10.9	15	10	32.6	11.6	23.6	16.8	3.3	0.98	1	1	1	77	2.63	23.4	370	3	2	0
P225	1	22	3	2	2	1	6.7	3	77	2.87	24.1	223	49.6	103.1	6.44	38.3	11.1	21.9	16.6	2.56	0.94	1	0	0	61	2.36	19.5	194	3	0	0
P226	1	55	3	2	1	1	5.3	1	75	2.88	24.1	251	16.3	19.6	3.3	37.7	10.9	24	17.3	1.87	0.92	1	0	0	63	2.38	19.9	270	3	0	0
P227	1	19	1	1	1	2	10.1	1	74	3.18	24.8	410	6.4	12.3	4.3	37.7	11.9	27.1	16	4.12	1.01	1	1	0	85	3.31	28	390	3	0	0
P228	1	50	3	2	1	1	5.8	1	85	2.74	26.4	61	12.8	15.9	11.77	34.9	12.6	27.2	16.3	2.65	1.07	0	0	0	95	3.08	29.4	57	3	0	0
P229	1	40	3	3	3	2	6.7	3	80	3.26	26.1	345	7.9	15.4	12.09	34.6	11.5	24.7	16.2	1.65	24.7	0	1	0	97	3.72	30.3	285	3	4	0
P230	1	51	1	1	1	1	6	1	92	3.25	28.6	368	11.9	14.8	18.19	33.2	11.5	25.6	16.1	2.76	0.97	0	0	1	90	3.21	28.1	292	3	4	0
P231	1	54	3	1	3	2	6.8	1	94	3.2	26.8	233	13.3	16.9	9.8	38.7	10.5	25.1	17.3	2.74	0.89	1	0	0	62	2.05	18	200	3	0	1
P232	1	35	3	1	3	2	8	1	87	4	30	440	9.7	25	5.6	38.2	12.2	27.6	17.8	3.37	1.04	1	0	0	88	3.91	30.2	440	3	0	0
P233	1	50	3	2	1	1	6.6	1	71	2.27	22	268	8.4	12.5	8.86	36.2	12.3	22.2	18	1.19	1.04	1	0	0	69	2.3	21.5	373	3	0	0
P234	1	49	1	3	2	1	7.4	2	59	1.97	17.1	125	23.8	18.6	7.3	36.1	13.3	25.9	16.3	4.57	1.14	0	0	0	60	1.97	17.7	131	3	0	0
P235	1	75	3	2	2	1	5.4	2	85	2.95	26.9	130	10.3	12.5	11	22.4	12.8	31.1	17.3	3.6	1.09	0	1	0	95	3.13	28.8	116	3	2	0
P236	1	29	2	2	3	1	6	1	111	4.06	36.6	356	7	13	9.6	41.4	12.5	30.2	16.4	3.85	1.05	1	0	1	106	3.73	31.4	344	3	0	0
P237	1	50	2	2	3	1	5.5	1	70	2.67	22.8	257	10	14	10.39	36.1	11.6	26.9	18.3	2.14	0.98	0	1	0	77	2.94	24.5	376	3	0	0
P238	1	50	2	3	3	1	5.4	1	83	3.2	26.5	238	9	12	10.29	38.7	10.9	26.8	16.8	4.16	0.92	1	0	0	79	3.02	24.6	257	3	0	0
P239	1	50	3	2	1	1	7.1	1	65	2.74	22	388	6	9	11.6	31.7	13.9	25.7	16.8	6.13	1.19	1	1	0	71	2.95	23.2	358	3	4	0
P240	1	37	1	2	3	1	5.5	1	67	2.43	20.6	223	20	11	4.9	27.8	11.9	26.8	18.5	4.2	1.01	1	1	0	71	2.5	21	119	3	2,4	0
P241	1	38	2	1	1	1	5.4	3	41	1.5	12.9	229	4	17	9	28.2	14.4	31.3	16	6.52	1.24	1	1	1	83	2.88	24.2	214	3	0	0
P242	1	35	2	3	1	2	6.4	3	98	3.79	30.4	252	8.9	12	17.9	31.29	19.7	57.6	17.3	1.59	1.72	1	1	0	101	3.82	30.6	249	3	0	0
P243	1	69	1	2	1	1	4.5	3	99	3.42	30.4	125	7.8	14.3	9.63	28.22	12.8	29.9	16.6	3.58	1.09	1	0	1	92	3.25	29.4	150	3	0	0
P244	1	75	3	1	1	1	6.4	1	75	2.43	23.6	200	7.1	11.3	6.4	29.37	11.8	36.8	18.2	2.87	1.03	0	0	0	70	2.3	22.4	186	3	0	0
P245	1	43	2	2	1	1	5.5	1	67	3.01	22.6	505	6	22	13.8	34.3	12.8	26	15.9	4.81	1.09	1	1	1	76	3.26	25.6	518	3	0	0
P246	1	57	1	2	1	1	5.3	1	56	2.14	17.7	270	12.8	13	6.72	32.34	12.6	21.4	16.4	2.5	1.07	1	1	1	71	2.66	22	265	3	2	0
P247	1	56	4	3	1	1	6.1	3	92	3.25	30.1	251	16.6	13.9	9.31	36.7	11.8	25.9	16.3	5.17	1.02	1	0	1	99	3.49	31.6	245	3	2	0
P248	1	42	2	1	1	1	4.7	1	73	2.96	23.7	297	15.3	36.9	8	10	11.5	34	17.7	2.18	1	1	0	0	86	3.49	28.2	355	3	0	0
P249	1	54	3	2	1	1	6.3	1	80	2.59	24.1	206	16	13	15.8	34.5	11.9	24.3	17.6	3.75	1.04	0	1	0	85	2.56	24.2	189	3	0	0
P250	1	50	3	2	1	1	5.4	1	101	3.55	31.1	219	9	12	11.9	37.3	12.1	21.6	19.2	3.08	1.05	0	0	0	95	3.41	29.3	263	3	0	0
P251	1	43	3	2	1	1	8.7	1	61	2.07	18.4	299	2	14	5.02	33.7	11.1	33.2	20.1	2.82	0.96	1	0	0	61	2.07	18.6	272	3	4	0
P252	1	42	3	2	1	1	8.3	3	88	3.25	26.5	261	9	11	10.6	37.4	10.9	24.3	18.5	3.14	0.94	1	0	0	88	3.17	25.8	319	3	2	0
P253	1	50	3	1	1	1	3.8	1	60	2.08	18.9	150	19.8	14.6	14.6	35.3	11.5	27.9	18.5	2.92	1	0	0	0	60	2.05	18.6	174	3	0	0
P254	1	38	2	2	1	1	5	1	96	3.76	29.7	283	11.2	18.8	11.3	34.4	14.1	35.2	19.1	2.55	1.21	0	0	0	100	3.79	30.8	212	3	0	0
P255	1	44	3	2	1	1	9.9	1	61	2.93	20.9	300	11.2	17.1	8.7	31.8	10.2	19.4	18	2.25	0.92	1	1	0	75	2.97	22.8	295	3	0	0
P256	1	59	3	1	1	1	6.4	1	67	2.35	22.2	252	10.7	38.3	14.86	27.34	13.6	34.8	17.7	2	1.16	0	0	0	71	2.52	23.9	263	3	0	0
P257	1	60	1	2	1	1	6	3	118	4.11	35.8	201	7.5	10.7	9.5	40.84	13.1	25.6	15.3	3.52	1.11	0	0	0	110	3.85	35.2	145	3	2,4	0
P258	1	68	1	3	3	2	6.9	3	133	4.37	40.2	212	8.1	16.2	15.19	37.7	12	26.2	18.1	1.89	1.02	0	0	0	125	4.02	36.9	213	2	4	0
P259	1	35	2	3	1	2	8.9	3	66	3.38	23.5	469	9.3	10.7	4.51	22.4	12.4	30.7	14.4	5.14	1.05	0	1	0	98	4.46	32.1	488	2	0	0
P260	1	47	3	1	1	1	4.5	1	80	2.73	25.4	319	25.1	25.3	2.71	34.78	13.6	25	14.5	3.23	1.16	0	0	0	85	2.82	25.5	370	2	0	0
P261	1	73	3	3	2	1	7.2	3	122	4.05	35.1	210	11.3	18.5	15.9	39.2	12.1	27.3	18.6	5.12	1.03	1	0	0	115	3.96	36.5	122	2	0	0
P262	1	45	3	3	1	1	7.7	1	95	3.68	31.3	362	7.3	20	12.1	35.1	12.7	26.7	17	2.99	1.08	0	0	0	88	3.39	29.1	305	2	0	0
P263	1	52	3	1	3	1	6.3	3	108	3.77	33.6	233	5.7	11.4	9.1	37.4	11.9	27.2	19.2	3.84	1.01	0	0	0	105	3.48	30.6	213	2	2	0
P264	1	32	3	2	2	1	7	3	79	3.28	24.8	205	9.8	14.4	4.32	30.11	12.1	23	16.7	2.52	1.05	0	1	1	82	3.34	26	221	2	2	0
P265	1	36	3	2	2	1	7.2	3	125	3.69	36.4	146	29	23	8.7	40.1	11.8	24.1	18.3	2.68	1.03	1	0	0	109	3.44	32.4	173	2	0	1
P266	1	39	2	3	2	1	5.9	1	80	2.98	24.8	342	8.6	16	3.9	34.8	12.2	25.6	19.9	2.97	1.06	0	1	1	80	3.08	25.9	300	2	0	0
P267	1	45	2	2	1	1	3.3	3	70	2.66	23.9	220	12	15	8	29.8	11.1	30	14.9	4.5	0.95	1	1	0	84	2.98	26.3	198	2	2	0
P268	1	43	2	2	2	1	7.8	1	90	3.19	27.6	219	27	22	3.5	34	13	29.8	19	2.23	1.12	1	1	0	94	3.36	29.2	192	2	0	0
P269	1	60	2	2	2	1	7.1	1	109	3.34	31	221	18	24	12.8	41	10.1	22.5	17.6	2.88	0.91	1	0	0	113	3.45	32.8	263	2	0	0
P270	1	75	1	2	2	1	5.3	3	112	3.88	34.6	245	12.4	23.3	23.82	36.34	13.2	27	17.1	3.19	1.12	0	0	0	116	4.02	35.6	239	2	4	0
P271	1	64	3	2	1	1	6.2	3	96	3.47	30	195	26.6	16.5	3.18	33.55	12.6	28.5	17.9	2.86	1.07	0	0	0	105	3.72	31.2	195	2	0	0
P272	1	56	2	1	1	1	7.6	1	57	2.49	18.8	235	10.2	9.1	7.71	36.04	11	23.6	15.9	3.63	0.93	0	1	0	80	3.35	26.3	214	2	3	0
P273	1	31	1	2	1	1	6.2	1	89	3.15	25.5	189	28.2	35.4	4.33	40.61	13.5	32.7	17	2.3	1.15	0	0	0	81	2.9	24.4	197	2	0	0
P274	1	54	3	2	1	1	5.8	1	56	1.81	17.1	263	16	16.7	2.48	35.63	11.1	26.7	15.6	3.12	0.94	1	1	0	82	2.68	25	146	2	0	0
P275	1	43	3	1	3	1	6.1	3	86	3.47	26.8	252	25.3	16	13.86	41.87	12.5	22.2	18.6	2.6	1.06	1	0	0	83	3.25	25.4	237	2	0	0
P276	1	39	3	2	1	1	6.3	1	82	3.08	27.1	302	6	12	6.6	33.8	12.8	28.3	16.2	5.73	1.08	1	0	0	87	3.23	27.9	280	2	0	0
P277	1	41	3	2	1	1	6.8	1	78	2.9	25.4	267	10	13	18	31.6	13.5	28.4	17.3	2.38	1.15	1	1	0	89	3.18	27.3	275	2	4	0
P278	1	48	3	2	2	1	6.4	1	83	3.98	30.7	471	10.2	18.5	4.6	34.64	12.1	25.1	17.5	2.73	1.03	0	1	1	104	4.33	35.9	561	1	0	0
P279	1	32	3	1	3	1	4.9	3	102	3.51	31.6	454	10.2	9.3	5.5	34.72	11	27.6	18.7	3.13	0.93	0	0	0	102	3.61	31.5	568	1	0	0
P280	1	58	3	3	1	1	6.5	3	66	2.45	21	334	8.9	12.8	12.18	31.7	12.6	28.7	15.7	3.44	1.07	0	1	0	94	3.46	29.1	378	1	4	0
P281	1	33	3	2	2	1	7.5	1	74	2.62	23.3	287	7.3	12.6	5.71	26.9	11.7	27.8	15.9	3.23	0.99	1	1	1	93	9.27	28.5	243	1	0	0
P282	1	43	3	1	2	2	6.9	3	78	3.06	24.3	588	13	12	8.37	31.1	15.3	32.2	15.4	4.74	1.32	0	1	1	88	3.43	29	536	1	0	0
P283	1	50	3	1	2	1	6.4	1	79	3.25	25	78	24	30	6.2	36	11.9	26	17.6	3.16	1.07	1	0	0	95	3.95	34.1	109	1	4	0
P284	1	50	3	3	1	1	5.6	3	97	3.26	30.8	305	16	15.2	5.32	42.5	10.9	27.3	15.9	4.33	0.92	0	0	0	96	3.27	30.5	331	1	4	0
P285	1	44	3	2	1	1	6.9	2	86	2.88	26.2	301	80.5	30.4	7.8	39.1	11.8	29.9	15.9	3.85	1	1	0	0	86	2.84	25.8	311	1	0	0

## Sheet: Sheet2
Variable	Description	Values / Units	Notes / Meaning
Patient_ID	Unique anonymous identifier		e.g.,P001, P002,...
Treatment	Primary treatment modality		1 = Pelvic artery embolization 2 = Vaginal packing
Age	Age at diagnosis	Years
FIGO_Stage	FIGO Stage(Based on FIGO 2018 guidelines)		1 = IB3 2 = IIA2-IIB 3 = IIIA-IIIC 4 = IVA
Tissue_Differentiation	Tumor histological grade		1 = Well differentiated 2 = Moderately differentiated 3 = Poorly differentiated
Tumor_Location	Primary tumor site		1 = outward 2 = Inward 3 = Mixed
Pathological_Type	Histopathological type		1 = Squamous cell carcinoma 2 = Adenocarcinoma or Adenosquamous carcinoma
Tumor_Diameter_cm	Maximum tumor diameter	Centimeters (cm)
HPV_status	HPV infection status		1 = HPV16 2 = HPV18 3 = Other types
HB_pre_g/L	Hemoglobin level before treatment	Grams per liter (g/L)
RBC_pre_10e12L	Red blood cell count before treatment	10¹² cells per liter
HCT_pre_pct	Hematocrit before treatment	Percent(%)
PLT_pre_10e9L	Platelet count before treatment	10⁹ cells per liter
ALT_pre_UL	Alanine aminotransferase before treatment	Units per liter (U/L)
AST_pre_UL	Aspartate aminotransferase before treatment	Units per liter (U/L)
TBil_pre_umolL	Total bilirubin before treatment	Micromoles per liter (μmol/L)
ALB_pre_gL	Albumin level before treatment	Grams per liter (g/L)
PT_pre_s	Prothrombin time before treatment	Seconds (s)
APTT_pre_s	Activated partial thromboplastin time before treatment	Seconds (s)
TT_pre_s	Thrombin time before treatment	Seconds (s)
FIB_pre_gL	Fibrinogen level before treatment	Grams per liter (g/L)
INR_pre	International normalized ratio before treatment	Unitless
Blood_Loss_ml	Pre-treatment blood loss volume	Milliliters (ml)
Transfusion	Whether blood transfusion was administered		0 = No 1 = Yes
Urinary_System_Obstruction	Whether urinary tract obstruction was present prior to treatment		0 = No 1 = Yes
HB_post_gL	Hemoglobin level after treatment	Grams per liter (g/L)
RBC_post_10e12L	Red blood cell count after treatment	10¹² cells per liter
HCT_post_pct	Hematocrit after treatment	Percent(%)
PLT_post_10e9L	Platelet count after treatment	10⁹ cells per liter
Hemostatic_Efficacy	Significant Improvement: vaginal bleeding ceased completely within 24 hours post-treatment. Moderate Improvement: vaginal bleeding ceased within 3 days or became minimal within 7 days after treatment. No Improvement: bleeding persisted beyond 7 days with no significant improvement.		1 = No Improvement 2 = Moderate Improvement 3 = Significant Improvement
Adverse_Reactions	Comparing the four most common adverse reactions between the two groups		1 = Local infection 2 = Pelvic pain 3 = Gastrointestinal reactions 4 = Fever
Recurrence	Recurrence of bleeding within 3 months after treatment		0 = No 1 = Yes
